# Supplementary material for: Recognition of galactose by a scaffold protein recruits a transcriptional activator for the GAL regulon induction in Candida albicans
Source: eLife. 2023 Feb 1;12:e84155. doi: 10.7554/eLife.84155 (PMC9925049; doi:10.7554/eLife.84155)
Supplement: Figure 1—figure supplement 3—source data 1. [file elife-84155-fig1-figsupp3-data1.zip]

Archive with 15 entries (12 files):
- Figure 1- figure supplement 3- source data /
- Figure 1- figure supplement 3- source data /unlabelled/
- Figure 1- figure supplement 3- source data /.DS_Store
- __MACOSX/Figure 1- figure supplement 3- source data /._.DS_Store
- Figure 1- figure supplement 3- source data /labelled/
- Figure 1- figure supplement 3- source data /unlabelled/TUBULIN.tif
- __MACOSX/Figure 1- figure supplement 3- source data /unlabelled/._TUBULIN.tif
- Figure 1- figure supplement 3- source data /unlabelled/.DS_Store
- __MACOSX/Figure 1- figure supplement 3- source data /unlabelled/._.DS_Store
- Figure 1- figure supplement 3- source data /unlabelled/FLAG.tif
- __MACOSX/Figure 1- figure supplement 3- source data /unlabelled/._FLAG.tif
- Figure 1- figure supplement 3- source data /labelled/.DS_Store
- __MACOSX/Figure 1- figure supplement 3- source data /labelled/._.DS_Store
- Figure 1- figure supplement 3- source data /labelled/LABELLED.tif
- __MACOSX/Figure 1- figure supplement 3- source data /labelled/._LABELLED.tif
