# Supplementary material for: Recognition of galactose by a scaffold protein recruits a transcriptional activator for the GAL regulon induction in Candida albicans
Source: eLife. 2023 Feb 1;12:e84155. doi: 10.7554/eLife.84155 (PMC9925049; doi:10.7554/eLife.84155)
Supplement: Figure 2—figure supplement 1—source data 1. [file elife-84155-fig2-figsupp1-data1.zip]

Archive with 27 entries (20 files):
- Figure 2- figure supplement 1- source data /
- Figure 2- figure supplement 1- source data /.DS_Store
- __MACOSX/
- __MACOSX/Figure 2- figure supplement 1- source data /
- __MACOSX/Figure 2- figure supplement 1- source data /._.DS_Store
- Figure 2- figure supplement 1- source data /labelled/
- Figure 2- figure supplement 1- source data /labelled/.DS_Store
- __MACOSX/Figure 2- figure supplement 1- source data /labelled/
- __MACOSX/Figure 2- figure supplement 1- source data /labelled/._.DS_Store
- Figure 2- figure supplement 1- source data /labelled/A labelled.tif
- __MACOSX/Figure 2- figure supplement 1- source data /labelled/._A labelled.tif
- Figure 2- figure supplement 1- source data /labelled/C labelled.tif
- __MACOSX/Figure 2- figure supplement 1- source data /labelled/._C labelled.tif
- Figure 2- figure supplement 1- source data /labelled/D labelled.tif
- __MACOSX/Figure 2- figure supplement 1- source data /labelled/._D labelled.tif
- Figure 2- figure supplement 1- source data /unlabelled/
- Figure 2- figure supplement 1- source data /unlabelled/A myc.tif
- __MACOSX/Figure 2- figure supplement 1- source data /unlabelled/
- __MACOSX/Figure 2- figure supplement 1- source data /unlabelled/._A myc.tif
- Figure 2- figure supplement 1- source data /unlabelled/A tubulin.tif
- __MACOSX/Figure 2- figure supplement 1- source data /unlabelled/._A tubulin.tif
- Figure 2- figure supplement 1- source data /unlabelled/C FLAG.tif
- __MACOSX/Figure 2- figure supplement 1- source data /unlabelled/._C FLAG.tif
- Figure 2- figure supplement 1- source data /unlabelled/C Tubulin.tif
- __MACOSX/Figure 2- figure supplement 1- source data /unlabelled/._C Tubulin.tif
- Figure 2- figure supplement 1- source data /unlabelled/D.tif
- __MACOSX/Figure 2- figure supplement 1- source data /unlabelled/._D.tif
