# Supplementary material for: Recognition of galactose by a scaffold protein recruits a transcriptional activator for the GAL regulon induction in Candida albicans
Source: eLife. 2023 Feb 1;12:e84155. doi: 10.7554/eLife.84155 (PMC9925049; doi:10.7554/eLife.84155)
Supplement: Figure 3—source data 2. [file elife-84155-fig3-data2.zip]

Archive with 21 entries (18 files):
- Figure 3- source data 2/
- Figure 3- source data 2/unlabelled/
- Figure 3- source data 2/.DS_Store
- __MACOSX/Figure 3- source data 2/._.DS_Store
- Figure 3- source data 2/labelled/
- Figure 3- source data 2/unlabelled/.DS_Store
- __MACOSX/Figure 3- source data 2/unlabelled/._.DS_Store
- Figure 3- source data 2/unlabelled/3F INPUT.tif
- __MACOSX/Figure 3- source data 2/unlabelled/._3F INPUT.tif
- Figure 3- source data 2/unlabelled/3H IP.tif
- __MACOSX/Figure 3- source data 2/unlabelled/._3H IP.tif
- Figure 3- source data 2/unlabelled/3H input.tif
- __MACOSX/Figure 3- source data 2/unlabelled/._3H input.tif
- Figure 3- source data 2/unlabelled/3F IP.tif
- __MACOSX/Figure 3- source data 2/unlabelled/._3F IP.tif
- Figure 3- source data 2/labelled/.DS_Store
- __MACOSX/Figure 3- source data 2/labelled/._.DS_Store
- Figure 3- source data 2/labelled/3H labelled.tif
- __MACOSX/Figure 3- source data 2/labelled/._3H labelled.tif
- Figure 3- source data 2/labelled/3F LABELLED.tif
- __MACOSX/Figure 3- source data 2/labelled/._3F LABELLED.tif
