# Supplementary material for: Recognition of galactose by a scaffold protein recruits a transcriptional activator for the GAL regulon induction in Candida albicans
Source: eLife. 2023 Feb 1;12:e84155. doi: 10.7554/eLife.84155 (PMC9925049; doi:10.7554/eLife.84155)
Supplement: Figure 3—source data 3. [file elife-84155-fig3-data3.zip]

Archive with 1 entries (1 files):
- Figure 3 source data 3.pptx
