# Supplementary material for: Recognition of galactose by a scaffold protein recruits a transcriptional activator for the GAL regulon induction in Candida albicans
Source: eLife. 2023 Feb 1;12:e84155. doi: 10.7554/eLife.84155 (PMC9925049; doi:10.7554/eLife.84155)
Supplement: Figure 3—figure supplement 1—source data 2. [file elife-84155-fig3-figsupp1-data2.zip]

Archive with 9 entries (6 files):
- Figure 3- figure supplement 1- source data 2/
- Figure 3- figure supplement 1- source data 2/.DS_Store
- __MACOSX/
- __MACOSX/Figure 3- figure supplement 1- source data 2/
- __MACOSX/Figure 3- figure supplement 1- source data 2/._.DS_Store
- Figure 3- figure supplement 1- source data 2/labelled.tif
- __MACOSX/Figure 3- figure supplement 1- source data 2/._labelled.tif
- Figure 3- figure supplement 1- source data 2/unlabelled.tif
- __MACOSX/Figure 3- figure supplement 1- source data 2/._unlabelled.tif
