# Supplementary material for: Recognition of galactose by a scaffold protein recruits a transcriptional activator for the GAL regulon induction in Candida albicans
Source: eLife. 2023 Feb 1;12:e84155. doi: 10.7554/eLife.84155 (PMC9925049; doi:10.7554/eLife.84155)
Supplement: Figure 4—source data 2. [file elife-84155-fig4-data2.zip]

Archive with 21 entries (14 files):
- Figure 4- source data 2/
- Figure 4- source data 2/.DS_Store
- __MACOSX/
- __MACOSX/Figure 4- source data 2/
- __MACOSX/Figure 4- source data 2/._.DS_Store
- Figure 4- source data 2/labelled/
- Figure 4- source data 2/labelled/.DS_Store
- __MACOSX/Figure 4- source data 2/labelled/
- __MACOSX/Figure 4- source data 2/labelled/._.DS_Store
- Figure 4- source data 2/labelled/labelled.tif
- __MACOSX/Figure 4- source data 2/labelled/._labelled.tif
- Figure 4- source data 2/unlabelled/
- Figure 4- source data 2/unlabelled/ IP.tif
- __MACOSX/Figure 4- source data 2/unlabelled/
- __MACOSX/Figure 4- source data 2/unlabelled/._ IP.tif
- Figure 4- source data 2/unlabelled/.DS_Store
- __MACOSX/Figure 4- source data 2/unlabelled/._.DS_Store
- Figure 4- source data 2/unlabelled/Rep1 deltaAD input.tif
- __MACOSX/Figure 4- source data 2/unlabelled/._Rep1 deltaAD input.tif
- Figure 4- source data 2/unlabelled/Rep1 input.tif
- __MACOSX/Figure 4- source data 2/unlabelled/._Rep1 input.tif
